# Supplementary material for: Multitrophic and Multidimensional Insights into Biodiversity and Functional Trait Responses to Precipitation Changes in Alpine Grasslands
Source: Microorganisms. 2025 Apr 28;13(5):1011. doi: 10.3390/microorganisms13051011 (PMC12114212; doi:10.3390/microorganisms13051011)
Supplement: Supplementary file 1 [file microorganisms-13-01011-s001.zip]

Archive with 1 entries (1 files):
- microorganisms-3577826-supplementary.pdf
